# Supplementary material for: Advances in Mass Rearing Pseudophilothrips ichini (Hood) (Thysanoptera: Phlaeothripidae), a Biological Control Agent for Brazilian Peppertree in Florida
Source: Insects. 2021 Sep 3;12(9):790. doi: 10.3390/insects12090790 (PMC8468526; doi:10.3390/insects12090790)
Supplement: Supplementary file 1 [file insects-12-00790-s001.zip]

Archive with 2 entries (2 files):
- insects-1331341-supplementary.pdf
- table-s1.rearing data.xlsx
